# Supplementary material for: Antimicrobial Unusual Small Molecules from Marine Streptomyces spp
Source: Int J Mol Sci. 2025 Aug 12;26(16):7771. doi: 10.3390/ijms26167771 (PMC12386958; doi:10.3390/ijms26167771)
Supplement: Supplementary file 1 [file ijms-26-07771-s001.zip]

Archive with 1 entries (1 files):
- ijms-3682688-supplementary.pdf
